# Supplementary material for: Transcriptome Analysis of Aureobasidium pullulans YQ65 Grown on Yeast Extract Peptone Glucose and Potato Dextrose Agar Media and Quantification of Their Effects on Pullulan Production
Source: Foods. 2024 Nov 13;13(22):3619. doi: 10.3390/foods13223619 (PMC11593368; doi:10.3390/foods13223619)
Supplement: Supplementary file 1 [file foods-13-03619-s001.zip]

Archive with 1 entries (1 files):
- foods-3300010-supplementary.pdf
